# Supplementary material for: A new species of freshwater crab of the genus Mediapotamon Türkay & Dai, 1997 (Crustacea, Decapoda, Brachyura, Potamidae) from Guizhou, China
Source: Zookeys. 2019 Aug 29;873:9–23. doi: 10.3897/zookeys.873.36702 (PMC6728343; doi:10.3897/zookeys.873.36702)
Supplement: XML Treatment for Mediapotamon liboense [file zookeys.873.36702-treatment1.xml]

<!DOCTYPE tp:taxon-treatment
  PUBLIC "-//TaxonX//DTD Taxonomic Treatment Publishing DTD v0 20100105//EN" "tax-treatment-NSO.dtd">
<tp:taxon-treatment xmlns:tp="http://www.plazi.org/taxpub"><tp:treatment-meta><kwd-group><label>Taxon classification</label><kwd><named-content xmlns:xlink="http://www.w3.org/1999/xlink" content-type="kingdom">Animalia</named-content></kwd><kwd><named-content xmlns:xlink="http://www.w3.org/1999/xlink" content-type="order">Decapoda</named-content></kwd><kwd><named-content xmlns:xlink="http://www.w3.org/1999/xlink" content-type="family">Potamidae</named-content></kwd></kwd-group><mixed-citation publication-type="journal"><person-group><name><surname>Wang</surname><given-names>Song-bo</given-names></name><name><surname>Zhou</surname><given-names>Xian-min</given-names></name><name><surname>Zou</surname><given-names>Jie-xin</given-names></name></person-group><article-title>A new species of freshwater crab of the genus <italic><tp:taxon-name><tp:taxon-name-part taxon-name-part-type="genus" reg="Mediapotamon">Mediapotamon</tp:taxon-name-part></tp:taxon-name></italic> Türkay &amp; Dai, 1997 (<tp:taxon-name><tp:taxon-name-part taxon-name-part-type="subphylum">Crustacea</tp:taxon-name-part></tp:taxon-name>, <tp:taxon-name><tp:taxon-name-part taxon-name-part-type="order">Decapoda</tp:taxon-name-part></tp:taxon-name>, <tp:taxon-name><tp:taxon-name-part taxon-name-part-type="infraorder">Brachyura</tp:taxon-name-part></tp:taxon-name>, <tp:taxon-name><tp:taxon-name-part taxon-name-part-type="family">Potamidae</tp:taxon-name-part></tp:taxon-name>) from Guizhou, China</article-title><source>Zookeys</source><day>29</day><month>8</month><year>2019</year><volume>873</volume><fpage>9</fpage><lpage>23</lpage><pub-id pub-id-type="doi">10.3897/zookeys.873.36702</pub-id></mixed-citation></tp:treatment-meta><tp:nomenclature><tp:taxon-name><object-id xmlns:xlink="http://www.w3.org/1999/xlink" content-type="arpha" xlink:type="simple">CB41A406BBB755DBB21E7493007E7401</object-id>
                <tp:taxon-name-part taxon-name-part-type="genus" reg="Mediapotamon">Mediapotamon</tp:taxon-name-part>
                <tp:taxon-name-part taxon-name-part-type="species" reg="liboense">liboense</tp:taxon-name-part>
                <object-id xmlns:xlink="http://www.w3.org/1999/xlink" content-type="zoobank" xlink:type="simple">http://zoobank.org/69B0792B-F233-403A-ADC2-6666B007F093</object-id>
              </tp:taxon-name><tp:taxon-status xmlns:xlink="http://www.w3.org/1999/xlink" xlink:type="simple">sp. nov.</tp:taxon-status><xref ref-type="fig" rid="F1">Figs 1</xref><xref ref-type="fig" rid="F2">, 2</xref><xref ref-type="fig" rid="F3">, 3</xref><xref ref-type="fig" rid="F4">, 4</xref><xref ref-type="fig" rid="F5">, 5</xref></tp:nomenclature><tp:treatment-sec sec-type="type locality" id="SECID0ERNAG"><title>Type locality.</title><p>China, Guizhou Province: Qiannan Bouyei and Miao Autonomous Prefecture, Lino County, Dongtang Town, Yaozhai Village, Banzhai Hill, <named-content xmlns:xlink="http://www.w3.org/1999/xlink" content-type="dwc:verbatimCoordinates" xlink:type="simple"><named-content content-type="geo-json" specific-use="{&#34;type&#34;:&#34;Point&#34;,&#34;coordinates&#34;:[108.004100,25.212800]}" id="NCID0E1NAG" xlink:type="simple">25.2128°N, 108.0041°E</named-content></named-content>, under rock in small hill stream.</p></tp:treatment-sec><tp:treatment-sec sec-type="Type specimen" id="SECID0E6NAG"><title>Type specimen.</title><p>Holotype male, with gonopods in a separate microvial. Original label: “China, Guizhou Province: Qiannan Bouyei and Miao Autonomous Prefecture, Lino County, Dongtang Town, Yaozhai Village, Banzhai Hill, <named-content xmlns:xlink="http://www.w3.org/1999/xlink" content-type="dwc:verbatimCoordinates" xlink:type="simple"><named-content content-type="geo-json" specific-use="{&#34;type&#34;:&#34;Point&#34;,&#34;coordinates&#34;:[108.004100,25.212800]}" id="NCID0EIOAG" xlink:type="simple">25.2128°N, 108.0041°E</named-content></named-content>, 10 Oct. 2010, Xian-min Zhou”, “<abbrev xmlns:xlink="http://www.w3.org/1999/xlink" content-type="institution" xlink:title="Medical College of Nanchang University, Jiangxi, China" id="ABBRID0ENOAG" xlink:type="simple">NCU MCP</abbrev> 343001”. Paratypes, male, same collection data as for holotype, “<abbrev xmlns:xlink="http://www.w3.org/1999/xlink" content-type="institution" xlink:title="Medical College of Nanchang University, Jiangxi, China" id="ABBRID0ESOAG" xlink:type="simple">NCU MCP</abbrev> 343002”; female, same collection data as for holotype, “<abbrev xmlns:xlink="http://www.w3.org/1999/xlink" content-type="institution" xlink:title="Medical College of Nanchang University, Jiangxi, China" id="ABBRID0EXOAG" xlink:type="simple">NCU MCP</abbrev> 343003”.</p></tp:treatment-sec><tp:treatment-sec sec-type="material" id="SECID0E3OAG"><title>Material examined.</title><p><bold>Holotype</bold>. CHINA • ♂, <abbrev xmlns:xlink="http://www.w3.org/1999/xlink" content-type="institution" xlink:title="Medical College of Nanchang University, Jiangxi, China" id="ABBRID0EEPAG" xlink:type="simple">NCU MCP</abbrev> 343001, 24.2 × 19.6 mm, Guizhou Province, Qiannan Bouyei and Miao Autonomous Prefecture, Lino County, Dongtang Town, Yaozhai Village, Banzhai Hill, under rock in small hill stream, catch by hand, 10 Oct 2010, Xian-min Zhou leg.</p><p><bold>Paratypes.</bold> ♂, <abbrev xmlns:xlink="http://www.w3.org/1999/xlink" content-type="institution" xlink:title="Medical College of Nanchang University, Jiangxi, China" id="ABBRID0ENPAG" xlink:type="simple">NCU MCP</abbrev> 343002,19.4 × 15.6 mm • ♀, <abbrev xmlns:xlink="http://www.w3.org/1999/xlink" content-type="institution" xlink:title="Medical College of Nanchang University, Jiangxi, China" id="ABBRID0ESPAG" xlink:type="simple">NCU MCP</abbrev> 343003, 23.4 × 19.0 mm, same collection data as for holotype.</p></tp:treatment-sec><tp:treatment-sec sec-type="material" id="SECID0EXPAG"><title>Other material.</title><p>♂, <abbrev xmlns:xlink="http://www.w3.org/1999/xlink" content-type="institution" xlink:title="Medical College of Nanchang University, Jiangxi, China" id="ABBRID0E4PAG" xlink:type="simple">NCU MCP</abbrev> 343004, 30.9 × 24.7 mm • 4 ♀♀; <abbrev xmlns:xlink="http://www.w3.org/1999/xlink" content-type="institution" xlink:title="Medical College of Nanchang University, Jiangxi, China" id="ABBRID0ECQAG" xlink:type="simple">NCU MCP</abbrev> 343005, 21.5 × 16.8mm; <abbrev xmlns:xlink="http://www.w3.org/1999/xlink" content-type="institution" xlink:title="Medical College of Nanchang University, Jiangxi, China" id="ABBRID0EHQAG" xlink:type="simple">NCU MCP</abbrev> 343006, 19.2 × 14.6 mm; <abbrev xmlns:xlink="http://www.w3.org/1999/xlink" content-type="institution" xlink:title="Medical College of Nanchang University, Jiangxi, China" id="ABBRID0EMQAG" xlink:type="simple">NCU MCP</abbrev> 343007, 25.0 × 20.0 mm; <abbrev xmlns:xlink="http://www.w3.org/1999/xlink" content-type="institution" xlink:title="Medical College of Nanchang University, Jiangxi, China" id="ABBRID0ERQAG" xlink:type="simple">NCU MCP</abbrev> 343008, 20.0 × 15.8 mm; same collection data as for holotype.</p></tp:treatment-sec><tp:treatment-sec sec-type="material" id="SECID0EWQAG"><title>Comparative material.</title><p><italic><tp:taxon-name><tp:taxon-name-part taxon-name-part-type="genus" reg="Mediapotamon">Mediapotamon</tp:taxon-name-part> <tp:taxon-name-part taxon-name-part-type="species" reg="angustipedum">angustipedum</tp:taxon-name-part></tp:taxon-name></italic> (Dai &amp; Song, 1982): 2 ♂♂; <named-content xmlns:xlink="http://www.w3.org/1999/xlink" content-type="dwc:institutional_code" xlink:type="simple">IZCAS CB</named-content> 00995, 15.3 × 13.1 mm; <named-content xmlns:xlink="http://www.w3.org/1999/xlink" content-type="dwc:institutional_code" xlink:type="simple">IZCAS CB</named-content> 00988, 18.4 × 16.0 mm; Guangxi Zhuang Autonomous Region, Baise City, Jingxi County, Hurun Town, Xinxing Village, 7 Oct 1978. <italic><tp:taxon-name><tp:taxon-name-part taxon-name-part-type="genus" reg="Mediapotamon">Mediapotamon</tp:taxon-name-part> <tp:taxon-name-part taxon-name-part-type="species" reg="leishanense">leishanense</tp:taxon-name-part></tp:taxon-name></italic> (Dai, 1995): 1♂, <named-content xmlns:xlink="http://www.w3.org/1999/xlink" content-type="dwc:institutional_code" xlink:type="simple">IZCAS CB</named-content> 05181, 14.8 × 11.5 mm, Guizhou Province, Qiandongnan Miao and Dong Autonomous Prefecture, Leishan County, Leigong Mountain, 23 Apr. 1988; 1♂, <abbrev xmlns:xlink="http://www.w3.org/1999/xlink" content-type="institution" xlink:title="Sun Yat-sen Museum of Biology, Sun Yat-sen University, Guangzhou, China" id="ABBRID0EBSAG" xlink:type="simple">SYSBM</abbrev> 001094, 15.5 × 12.4 mm, Guizhou Province, Qiannan Bouyei and Miao Autonomous Prefecture, Lino County, coll. C. Huang, Jul 2013. <italic><tp:taxon-name><tp:taxon-name-part taxon-name-part-type="genus" reg="Mediapotamon">Mediapotamon</tp:taxon-name-part></tp:taxon-name></italic> sp. nov. (sequence number <ext-link xmlns:xlink="http://www.w3.org/1999/xlink" ext-link-type="gen" xlink:href="LC155165" xlink:type="simple">LC155165</ext-link> in Fig. <xref ref-type="fig" rid="F8">8</xref>): 1♂, <abbrev xmlns:xlink="http://www.w3.org/1999/xlink" content-type="institution" xlink:title="Sun Yat-sen Museum of Biology, Sun Yat-sen University, Guangzhou, China" id="ABBRID0ERSAG" xlink:type="simple">SYSBM</abbrev> 001255, 26.7 × 21.4 mm, 1 ♀, <abbrev xmlns:xlink="http://www.w3.org/1999/xlink" content-type="institution" xlink:title="Sun Yat-sen Museum of Biology, Sun Yat-sen University, Guangzhou, China" id="ABBRID0EWSAG" xlink:type="simple">SYSBM</abbrev> 001259, 17.5 × 13.6 mm, Guizhou Province, Qiannan Bouyei and Miao Autonomous Prefecture, Lino County, coll. C. Huang, Jul 2013. <italic><tp:taxon-name><tp:taxon-name-part taxon-name-part-type="genus" reg="Daipotamon">Daipotamon</tp:taxon-name-part> <tp:taxon-name-part taxon-name-part-type="species" reg="minos">minos</tp:taxon-name-part></tp:taxon-name></italic> (Ng &amp; Trontelj, 1996): 1♂, <abbrev xmlns:xlink="http://www.w3.org/1999/xlink" content-type="institution" xlink:title="Medical College of Nanchang University, Jiangxi, China" id="ABBRID0EGTAG" xlink:type="simple">NCU MCP</abbrev> 195501, 20.1 × 16.3 mm, 1 ♀, <abbrev xmlns:xlink="http://www.w3.org/1999/xlink" content-type="institution" xlink:title="Medical College of Nanchang University, Jiangxi, China" id="ABBRID0ELTAG" xlink:type="simple">NCU MCP</abbrev> 195502, 18.8 × 15.1 mm, Guizhou Province, Qiannan Bouyei and Miao Autonomous Prefecture, Lino County, Chaoyang Town, Buyong Village, coll. L. J. Yang, 17 Jul 2010.</p></tp:treatment-sec><tp:treatment-sec sec-type="diagnosis" id="SECID0EQTAG"><title>Diagnosis.</title><p>Carapace trapezoidal, regions indistinct, dorsal surface flat, epigastric cristae indistinct, postorbital cristae convex, cervical groove indistinct, H-shaped groove inconspicuous (Figs <xref ref-type="fig" rid="F1">1A, B</xref>, <xref ref-type="fig" rid="F3">3A</xref>). External orbital angle triangular, epibranchial tooth sharp, anterolateral margin lined with scattered granules, posterolateral surface smooth (Figs <xref ref-type="fig" rid="F1">1A, B</xref>, <xref ref-type="fig" rid="F3">3A</xref>). Third maxilliped exopod with slender flagellum, extending equal to width of merus (Fig. <xref ref-type="fig" rid="F1">1C</xref>). Male pleon narrow triangular, telson with arc-shaped apex in male (Fig. <xref ref-type="fig" rid="F2">2B</xref>). <abbrev xmlns:xlink="http://www.w3.org/1999/xlink" xlink:title="first gonopod" id="ABBRID0EOUAG" xlink:type="simple">G1</abbrev> slender, terminal segment bend inwards obviously in sub-proximal portion with constant diameter, <abbrev xmlns:xlink="http://www.w3.org/1999/xlink" xlink:title="first gonopod" id="ABBRID0ESUAG" xlink:type="simple">G1</abbrev> terminal segment oblique toward dorsal in mesial view in the demarcation between <abbrev xmlns:xlink="http://www.w3.org/1999/xlink" xlink:title="first gonopod" id="ABBRID0EWUAG" xlink:type="simple">G1</abbrev>/<abbrev xmlns:xlink="http://www.w3.org/1999/xlink" xlink:title="second gonopod" id="ABBRID0E1UAG" xlink:type="simple">G2</abbrev> (Figs <xref ref-type="fig" rid="F4">4A, F</xref>, <xref ref-type="fig" rid="F7">7A</xref>). Proximal part of <abbrev xmlns:xlink="http://www.w3.org/1999/xlink" xlink:title="second gonopod" id="ABBRID0EGVAG" xlink:type="simple">G2</abbrev> sub-ovate (Fig. <xref ref-type="fig" rid="F4">4C</xref>). Female vulva large-sized, not reaching suture sternites 5/6, vulval membrane extending outward (Fig. <xref ref-type="fig" rid="F3">3B</xref>).</p><fig id="F1" position="float" orientation="portrait"><object-id xmlns:xlink="http://www.w3.org/1999/xlink" content-type="doi" xlink:type="simple">10.3897/zookeys.873.36702.figure1</object-id><object-id xmlns:xlink="http://www.w3.org/1999/xlink" content-type="arpha" xlink:type="simple">615B8CAD181B542CB9656C0CC8676809</object-id><label>Figure 1.</label><caption><p><italic><tp:taxon-name><tp:taxon-name-part taxon-name-part-type="genus" reg="Mediapotamon">Mediapotamon</tp:taxon-name-part> <tp:taxon-name-part taxon-name-part-type="species" reg="liboense">liboense</tp:taxon-name-part></tp:taxon-name></italic> sp. nov. Holotype male (24.2 × 19.6 mm) (<abbrev xmlns:xlink="http://www.w3.org/1999/xlink" content-type="institution" xlink:title="Medical College of Nanchang University, Jiangxi, China" id="ABBRID0EFWAG" xlink:type="simple">NCU MCP</abbrev> 343001). <bold>A</bold> overall habitus <bold>B</bold> dorsal view of carapace <bold>C</bold> frontal view of cephalothorax.</p></caption><graphic xmlns:xlink="http://www.w3.org/1999/xlink" xlink:href="zookeys-873-009-g001.jpg" position="float" orientation="portrait" xlink:type="simple" id="oo_328923.jpg"><uri content-type="original_file" xlink:type="simple">https://binary.pensoft.net/fig/328923</uri></graphic></fig><fig id="F2" position="float" orientation="portrait"><object-id xmlns:xlink="http://www.w3.org/1999/xlink" content-type="doi" xlink:type="simple">10.3897/zookeys.873.36702.figure2</object-id><object-id xmlns:xlink="http://www.w3.org/1999/xlink" content-type="arpha" xlink:type="simple">0A1CE77453655006BA18A365E691C994</object-id><label>Figure 2.</label><caption><p><italic><tp:taxon-name><tp:taxon-name-part taxon-name-part-type="genus" reg="Mediapotamon">Mediapotamon</tp:taxon-name-part> <tp:taxon-name-part taxon-name-part-type="species" reg="liboense">liboense</tp:taxon-name-part></tp:taxon-name></italic> sp. nov. Holotype male (24.2 × 19.6 mm) (<abbrev xmlns:xlink="http://www.w3.org/1999/xlink" content-type="institution" xlink:title="Medical College of Nanchang University, Jiangxi, China" id="ABBRID0EIXAG" xlink:type="simple">NCU MCP</abbrev> 343001). <bold>A</bold> outer view of chelipeds <bold>B</bold> ventral view of anterior thoracic sternum and pleon <bold>C</bold> left third maxilliped <bold>D</bold> ventral view of sterno-pleonal cavity with left <abbrev xmlns:xlink="http://www.w3.org/1999/xlink" xlink:title="first gonopod" id="ABBRID0EVXAG" xlink:type="simple">G1</abbrev> in situ <bold>E</bold> right fourth ambulatory leg, low view.</p></caption><graphic xmlns:xlink="http://www.w3.org/1999/xlink" xlink:href="zookeys-873-009-g002.jpg" position="float" orientation="portrait" xlink:type="simple" id="oo_328924.jpg"><uri content-type="original_file" xlink:type="simple">https://binary.pensoft.net/fig/328924</uri></graphic></fig></tp:treatment-sec><tp:treatment-sec sec-type="description" id="SECID0EAYAG"><title>Description.</title><p><bold>Carapace</bold>: outline trapezoidal, width 1.2–1.3 × length (n = 8); dorsal surface flat with numerous pits, anterolateral region wrinkled (Figs <xref ref-type="fig" rid="F1">1A, B</xref>, <xref ref-type="fig" rid="F3">3A</xref>). Epigastric cristae indistinct; cervical groove shallow, indistinct; H shaped groove between gastric and cardiac regions inconspicuous (Figs <xref ref-type="fig" rid="F1">1A, B</xref>, <xref ref-type="fig" rid="F3">3A</xref>). Postorbital cristae slightly convex, not fused with epigastric cristae, separate with epibranchial tooth (Figs <xref ref-type="fig" rid="F1">1A, B</xref>, <xref ref-type="fig" rid="F3">3A</xref>). External orbital angle bluntly triangular, separate with anterolateral margin by conspicuous gap (Figs <xref ref-type="fig" rid="F1">1A, C</xref>, <xref ref-type="fig" rid="F3">3A</xref>). Epibranchial tooth sharp, distinct; anterolateral margin convex laterally, cristae, lined with approximately 9 or10 scattered granules (Figs <xref ref-type="fig" rid="F1">1A, B</xref>, <xref ref-type="fig" rid="F3">3A</xref>). Posterolateral surface smooth, with inconspicuous oblique striae, posterolateral margins converging posteriorly (Figs <xref ref-type="fig" rid="F1">1A, B</xref>, <xref ref-type="fig" rid="F3">3A</xref>). Orbits medium-size; supraorbital margin cristate and lateral portion, infraorbital margins lined with scattered inconspicuous granules (Fig. <xref ref-type="fig" rid="F1">1C</xref>). Sub-orbital, sub-hepatic and pterygostomial regions covered with low round granules (Fig. <xref ref-type="fig" rid="F1">1C</xref>). Epistome posterior margin slightly oblique laterally, with broadly triangular median lobe (Fig. <xref ref-type="fig" rid="F1">1C</xref>).</p><p><bold>Third maxilliped</bold>: exopod reaching proximal 1/3 of merus length, with slender flagellum extending equal to width of merus (Figs <xref ref-type="fig" rid="F1">1C</xref>, <xref ref-type="fig" rid="F2">2C</xref>). Merus subquadrate, 1.3 times as broad as long, generally flat (Figs <xref ref-type="fig" rid="F1">1C</xref>, <xref ref-type="fig" rid="F2">2C</xref>). Ischium trapezoidal, 1.4 times as long as broad, with distinct median sulcus (Fig. <xref ref-type="fig" rid="F2">2C</xref>).</p><p><bold>Chelipeds (pereiopod 1)</bold>: slightly unequal (Fig. <xref ref-type="fig" rid="F2">2A</xref>). Merus surface smooth; carpus surface with pits and a sharp spine at inner-distal angle (Figs <xref ref-type="fig" rid="F1">1A</xref>, <xref ref-type="fig" rid="F3">3A</xref>). Palm of larger chela length 1.4 × height in males (n = 3), 1.5–1.6 × in females (n = 5); dactylus 1 × palm length in males (n = 3), 0.9–1 × in females (n = 5); dactylus as long as pollex (Figs <xref ref-type="fig" rid="F1">1A</xref>, <xref ref-type="fig" rid="F2">2A</xref>, <xref ref-type="fig" rid="F3">3A</xref>). Inner margin of fingers with few round blunt teeth, with little gap when fingers closed (Fig. <xref ref-type="fig" rid="F2">2A</xref>).</p><fig id="F3" position="float" orientation="portrait"><object-id xmlns:xlink="http://www.w3.org/1999/xlink" content-type="doi" xlink:type="simple">10.3897/zookeys.873.36702.figure3</object-id><object-id xmlns:xlink="http://www.w3.org/1999/xlink" content-type="arpha" xlink:type="simple">746942D43A9C50A18690AF2A29BEC1D4</object-id><label>Figure 3.</label><caption><p><italic><tp:taxon-name><tp:taxon-name-part taxon-name-part-type="genus" reg="Mediapotamon">Mediapotamon</tp:taxon-name-part> <tp:taxon-name-part taxon-name-part-type="species" reg="liboense">liboense</tp:taxon-name-part></tp:taxon-name></italic> sp. nov. Paratype female (23.4 × 19.0 mm) (<abbrev xmlns:xlink="http://www.w3.org/1999/xlink" content-type="institution" xlink:title="Medical College of Nanchang University, Jiangxi, China" id="ABBRID0EP3AG" xlink:type="simple">NCU MCP</abbrev> 343003). <bold>A</bold> overall habitus <bold>B</bold> ventral view of thoracic sternum and vulvae.</p></caption><graphic xmlns:xlink="http://www.w3.org/1999/xlink" xlink:href="zookeys-873-009-g003.jpg" position="float" orientation="portrait" xlink:type="simple" id="oo_328925.jpg"><uri content-type="original_file" xlink:type="simple">https://binary.pensoft.net/fig/328925</uri></graphic></fig><fig id="F4" position="float" orientation="portrait"><object-id xmlns:xlink="http://www.w3.org/1999/xlink" content-type="doi" xlink:type="simple">10.3897/zookeys.873.36702.figure4</object-id><object-id xmlns:xlink="http://www.w3.org/1999/xlink" content-type="arpha" xlink:type="simple">A5BCCBA41ED35113A39324A249F81418</object-id><label>Figure 4.</label><caption><p><italic><tp:taxon-name><tp:taxon-name-part taxon-name-part-type="genus" reg="Mediapotamon">Mediapotamon</tp:taxon-name-part> <tp:taxon-name-part taxon-name-part-type="species" reg="liboense">liboense</tp:taxon-name-part></tp:taxon-name></italic> sp. nov. Holotype male (24.2 × 19.6 mm) (<abbrev xmlns:xlink="http://www.w3.org/1999/xlink" content-type="institution" xlink:title="Medical College of Nanchang University, Jiangxi, China" id="ABBRID0EQ4AG" xlink:type="simple">NCU MCP</abbrev> 343001). <bold>A</bold> ventral view of the left <abbrev xmlns:xlink="http://www.w3.org/1999/xlink" xlink:title="first gonopod" id="ABBRID0EX4AG" xlink:type="simple">G1</abbrev><bold>B</bold> dorsal view of the left <abbrev xmlns:xlink="http://www.w3.org/1999/xlink" xlink:title="first gonopod" id="ABBRID0E44AG" xlink:type="simple">G1</abbrev><bold>C</bold> ventral view of the left <abbrev xmlns:xlink="http://www.w3.org/1999/xlink" xlink:title="second gonopod" id="ABBRID0ED5AG" xlink:type="simple">G2</abbrev><bold>D</bold> ventral view of the terminal segment of left <abbrev xmlns:xlink="http://www.w3.org/1999/xlink" xlink:title="first gonopod" id="ABBRID0EJ5AG" xlink:type="simple">G1</abbrev><bold>E</bold> dorsal view of the terminal segment of left <abbrev xmlns:xlink="http://www.w3.org/1999/xlink" xlink:title="first gonopod" id="ABBRID0EP5AG" xlink:type="simple">G1</abbrev><bold>F</bold> mesial view of the terminal segment of left <abbrev xmlns:xlink="http://www.w3.org/1999/xlink" xlink:title="first gonopod" id="ABBRID0EV5AG" xlink:type="simple">G1</abbrev>. Scale bars: 1 mm (<bold>A–F</bold>).</p></caption><graphic xmlns:xlink="http://www.w3.org/1999/xlink" xlink:href="zookeys-873-009-g004.jpg" position="float" orientation="portrait" xlink:type="simple" id="oo_328926.jpg"><uri content-type="original_file" xlink:type="simple">https://binary.pensoft.net/fig/328926</uri></graphic></fig><p><bold>Ambulatory legs (pereiopods 2–5)</bold>: slender; pereiopod 3 merus 0.5 × carapace length in males (n = 3), 0.4 × carapace length in females (n = 5) (Figs <xref ref-type="fig" rid="F1">1A</xref>, <xref ref-type="fig" rid="F3">3A</xref>). Pereiopods 5 propodus 1.9 × as long as broad in males (n = 3), 1.9–2.1 × as long as broad in females (n = 5) (Fig. <xref ref-type="fig" rid="F2">2E</xref>); shorter than dactylus (n = 8) (Figs <xref ref-type="fig" rid="F1">1A</xref>, <xref ref-type="fig" rid="F2">2E</xref>, <xref ref-type="fig" rid="F3">3A</xref>).</p><p><bold>Male thoracic sternum</bold>: flat and covered with pits; sternites 2-4 broad, width ca. 2 × length; sternites 2 very broad triangular with sharp apex; suture between sternites 2/3 transverse, clear; sternites 3/4 fused but with slight oblique demarcation superficially (Fig. <xref ref-type="fig" rid="F2">2B</xref>). Male sterno-pleonal cavity deep and narrow, barely reaching anteriorly to level of mid-length of cheliped coxae base; median longitudinal groove present between sternites 7 and 8 medium in length; male pleonal locking tubercle position at middle of sternite 5 (Fig. <xref ref-type="fig" rid="F2">2D</xref>).</p><p><bold>Male pleon</bold>: narrow triangular (Fig. <xref ref-type="fig" rid="F2">2B</xref>); somites 4-6 progressively narrowed distally, lateral margins oblique; telson width 1.3 × length with arc-shaped apex in males (n = 3); somite 6 width 2.4 × length in males (n = 3) (Fig. <xref ref-type="fig" rid="F2">2B</xref>).</p><p><bold><abbrev xmlns:xlink="http://www.w3.org/1999/xlink" xlink:title="first gonopod" id="ABBRID0EXABG" xlink:type="simple">G1</abbrev></bold>: slender (Figs <xref ref-type="fig" rid="F4">4A</xref>, <xref ref-type="fig" rid="F7">7A</xref>); terminal segment bend inwards obviously in the sub-proximal portion with constant diameter, distal end reaching but not beyond pleonal locking tubercle <italic>in situ</italic> (Fig. <xref ref-type="fig" rid="F2">2D</xref>); subterminal segment length 2.9 × length of terminal segment (Figs <xref ref-type="fig" rid="F4">4A</xref>, <xref ref-type="fig" rid="F7">7A</xref>). The mesial view of <abbrev xmlns:xlink="http://www.w3.org/1999/xlink" xlink:title="first gonopod" id="ABBRID0ERBBG" xlink:type="simple">G1</abbrev> terminal segment not straight but oblique toward dorsal in the demarcation between <abbrev xmlns:xlink="http://www.w3.org/1999/xlink" xlink:title="first gonopod" id="ABBRID0EVBBG" xlink:type="simple">G1</abbrev>/<abbrev xmlns:xlink="http://www.w3.org/1999/xlink" xlink:title="second gonopod" id="ABBRID0EZBBG" xlink:type="simple">G2</abbrev> (Fig. <xref ref-type="fig" rid="F4">4F</xref>). Basal segment of <abbrev xmlns:xlink="http://www.w3.org/1999/xlink" xlink:title="second gonopod" id="ABBRID0EBCBG" xlink:type="simple">G2</abbrev> sub-ovate, subterminal segment length 1.8 × length of distal segment, the distal segment is slender and sharp (Fig. <xref ref-type="fig" rid="F4">4C</xref>).</p><p><bold>Female vulva</bold>: large, not reaching sternites 5/6 in situ, with the opening outward and the outer membrane extending outward (Fig. <xref ref-type="fig" rid="F3">3B</xref>). Reaching approximate three-fifths width of sternite 6 and the position generally distantly each other (Fig. <xref ref-type="fig" rid="F3">3B</xref>).</p></tp:treatment-sec><tp:treatment-sec sec-type="etymology" id="SECID0EVCBG"><title>Etymology.</title><p>The species is named after the type locality, Libo County, Qiannan Bouyei and Miao Autonomous Prefecture, Guizhou Province.</p></tp:treatment-sec><tp:treatment-sec sec-type="Colour in life" id="SECID0E1CBG"><title>Colour in life.</title><p>The overall colour is brownish black, which is similar to the colour of the surrounding environment (Fig. <xref ref-type="fig" rid="F5">5</xref>).</p><fig id="F5" position="float" orientation="portrait"><object-id xmlns:xlink="http://www.w3.org/1999/xlink" content-type="doi" xlink:type="simple">10.3897/zookeys.873.36702.figure5</object-id><object-id xmlns:xlink="http://www.w3.org/1999/xlink" content-type="arpha" xlink:type="simple">43D5E73149EB5580BDF62D9A6D4A9523</object-id><label>Figure 5.</label><caption><p><italic><tp:taxon-name><tp:taxon-name-part taxon-name-part-type="genus" reg="Mediapotamon">Mediapotamon</tp:taxon-name-part> <tp:taxon-name-part taxon-name-part-type="species" reg="liboense">liboense</tp:taxon-name-part></tp:taxon-name></italic> sp. nov. Colour in life, not collected (photograph by Chao Huang).</p></caption><graphic xmlns:xlink="http://www.w3.org/1999/xlink" xlink:href="zookeys-873-009-g005.jpg" position="float" orientation="portrait" xlink:type="simple" id="oo_328927.jpg"><uri content-type="original_file" xlink:type="simple">https://binary.pensoft.net/fig/328927</uri></graphic></fig></tp:treatment-sec><tp:treatment-sec sec-type="distribution" id="SECID0E3DBG"><title>Distribution.</title><p>The new species is presently known only from the type locality: Libo County, Qiannan Bouyei and Miao Autonomous Prefecture, Guizhou Province.</p></tp:treatment-sec><tp:treatment-sec sec-type="ecology" id="SECID0EBEBG"><title>Ecology.</title><p>This species lives in karst mountain locations surrounded by low crests and covered with diverse vegetation (Figs <xref ref-type="fig" rid="F6">6A, B</xref>). The species lives along the stream flowing down the mountain and remains hidden under rocks during the day.</p><fig id="F6" position="float" orientation="portrait"><object-id xmlns:xlink="http://www.w3.org/1999/xlink" content-type="doi" xlink:type="simple">10.3897/zookeys.873.36702.figure6</object-id><object-id xmlns:xlink="http://www.w3.org/1999/xlink" content-type="arpha" xlink:type="simple">8FCB74C7B1D1520289A6BE819C1BDC2E</object-id><label>Figure 6.</label><caption><p>Karst terrain of Libo County (photographs by Chao Huang).</p></caption><graphic xmlns:xlink="http://www.w3.org/1999/xlink" xlink:href="zookeys-873-009-g006.jpg" position="float" orientation="portrait" xlink:type="simple" id="oo_328928.jpg"><uri content-type="original_file" xlink:type="simple">https://binary.pensoft.net/fig/328928</uri></graphic></fig></tp:treatment-sec><tp:treatment-sec sec-type="remarks" id="SECID0EXEBG"><title>Remarks.</title><p>The new species fits the characteristics of <italic><tp:taxon-name><tp:taxon-name-part taxon-name-part-type="genus" reg="Mediapotamon">Mediapotamon</tp:taxon-name-part></tp:taxon-name></italic> Türkay &amp; Dai, 1997, viz., carapace intermediate or small in size (15–20 mm), surface smooth without a conspicuous bulge or depression, anterolateral margin lined with granules, male telson triangular, and <abbrev xmlns:xlink="http://www.w3.org/1999/xlink" xlink:title="first gonopod" id="ABBRID0EEFBG" xlink:type="simple">G1</abbrev> slender without any projection and reaching the pleonal locking tubercle <italic>in situ</italic> (<xref ref-type="bibr" rid="B18">Türkay and Dai 1997</xref>). <italic><tp:taxon-name><tp:taxon-name-part taxon-name-part-type="genus" reg="Mediapotamon">Mediapotamon</tp:taxon-name-part> <tp:taxon-name-part taxon-name-part-type="species" reg="liboense">liboense</tp:taxon-name-part></tp:taxon-name></italic> sp. nov. is similar to <italic><tp:taxon-name><tp:taxon-name-part taxon-name-part-type="genus" reg="Mediapotamon">M.</tp:taxon-name-part> <tp:taxon-name-part taxon-name-part-type="species" reg="angustipedum">angustipedum</tp:taxon-name-part></tp:taxon-name></italic> (Dai &amp; Song, 1982), <italic><tp:taxon-name><tp:taxon-name-part taxon-name-part-type="genus" reg="Mediapotamon">M.</tp:taxon-name-part> <tp:taxon-name-part taxon-name-part-type="species" reg="leishanense">leishanense</tp:taxon-name-part></tp:taxon-name></italic> Dai, 1995, and <italic><tp:taxon-name><tp:taxon-name-part taxon-name-part-type="genus" reg="Daipotamon">Daipotamon</tp:taxon-name-part> <tp:taxon-name-part taxon-name-part-type="species" reg="minos">minos</tp:taxon-name-part></tp:taxon-name></italic>, Ng &amp; Trontelj, 1996, but the new species can be differentiated from its congeners by some distinct characters: epibranchial tooth sharp and distinct, anterolateral margin lined with a few scattered granules [versus sharp and distinct in <italic><tp:taxon-name><tp:taxon-name-part taxon-name-part-type="genus" reg="Mediapotamon">M.</tp:taxon-name-part> <tp:taxon-name-part taxon-name-part-type="species" reg="angustipedum">angustipedum</tp:taxon-name-part></tp:taxon-name></italic> but blunt and indistinct in <italic><tp:taxon-name><tp:taxon-name-part taxon-name-part-type="genus" reg="Mediapotamon">M.</tp:taxon-name-part> <tp:taxon-name-part taxon-name-part-type="species" reg="leishanense">leishanense</tp:taxon-name-part></tp:taxon-name></italic>, both lined with numerous inseparable granules (cf. Table <xref ref-type="table" rid="T2">2</xref>)]; shape of the male telson narrow triangular [versus broad triangular in congeners (cf. Table <xref ref-type="table" rid="T2">2</xref>, Fig. <xref ref-type="fig" rid="F7">7</xref>)]; and shape of <abbrev xmlns:xlink="http://www.w3.org/1999/xlink" xlink:title="first gonopod" id="ABBRID0E3HBG" xlink:type="simple">G1</abbrev> slender, terminal segment distinctly bent with a constant diameter [versus very slender, terminal segment straight and thinner gradually in <italic><tp:taxon-name><tp:taxon-name-part taxon-name-part-type="genus" reg="Mediapotamon">M.</tp:taxon-name-part> <tp:taxon-name-part taxon-name-part-type="species" reg="angustipedum">angustipedum</tp:taxon-name-part></tp:taxon-name></italic> and very slender, terminal segment bent obviously and thinner gradually in <italic><tp:taxon-name><tp:taxon-name-part taxon-name-part-type="genus" reg="Mediapotamon">M.</tp:taxon-name-part> <tp:taxon-name-part taxon-name-part-type="species" reg="leishanense">leishanense</tp:taxon-name-part></tp:taxon-name></italic> (cf. Table <xref ref-type="table" rid="T2">2</xref>, Fig. <xref ref-type="fig" rid="F7">7</xref>)]. Its differences compared to <italic><tp:taxon-name><tp:taxon-name-part taxon-name-part-type="genus" reg="Daipotamon">D.</tp:taxon-name-part> <tp:taxon-name-part taxon-name-part-type="species" reg="minos">minos</tp:taxon-name-part></tp:taxon-name></italic> can be found in Table <xref ref-type="table" rid="T2">2</xref> and Figure <xref ref-type="fig" rid="F7">7</xref>.</p><fig id="F7" position="float" orientation="portrait"><object-id xmlns:xlink="http://www.w3.org/1999/xlink" content-type="doi" xlink:type="simple">10.3897/zookeys.873.36702.figure7</object-id><object-id xmlns:xlink="http://www.w3.org/1999/xlink" content-type="arpha" xlink:type="simple">CD55E0F7487B58D090A5392E36A85B67</object-id><label>Figure 7.</label><caption><p>Left G1s. <bold>A</bold><italic><tp:taxon-name><tp:taxon-name-part taxon-name-part-type="genus" reg="Mediapotamon">Mediapotamon</tp:taxon-name-part> <tp:taxon-name-part taxon-name-part-type="species" reg="liboense">liboense</tp:taxon-name-part></tp:taxon-name></italic> sp. nov. <abbrev xmlns:xlink="http://www.w3.org/1999/xlink" content-type="institution" xlink:title="Medical College of Nanchang University, Jiangxi, China" id="ABBRID0EGKBG" xlink:type="simple">NCU MCP</abbrev>, 24.2 × 19.6 mm <bold>B</bold><italic><tp:taxon-name><tp:taxon-name-part taxon-name-part-type="genus" reg="Mediapotamon">M.</tp:taxon-name-part> <tp:taxon-name-part taxon-name-part-type="species" reg="angustipedum">angustipedum</tp:taxon-name-part></tp:taxon-name></italic> (Dai &amp; Song, 1982), <named-content xmlns:xlink="http://www.w3.org/1999/xlink" content-type="dwc:institutional_code" xlink:type="simple">IZCAS CB</named-content> 00995, 15.3 × 13.1 mm <bold>C</bold><italic><tp:taxon-name><tp:taxon-name-part taxon-name-part-type="genus" reg="Mediapotamon">M.</tp:taxon-name-part> <tp:taxon-name-part taxon-name-part-type="species" reg="leishanense">leishanense</tp:taxon-name-part></tp:taxon-name></italic> Dai, 1995, <named-content xmlns:xlink="http://www.w3.org/1999/xlink" content-type="dwc:institutional_code" xlink:type="simple">IZCAS CB</named-content> 05181,14.8 × 11.5 mm <bold>D</bold><italic><tp:taxon-name><tp:taxon-name-part taxon-name-part-type="genus" reg="Daipotamon">Daipotamon</tp:taxon-name-part> <tp:taxon-name-part taxon-name-part-type="species" reg="minos">minos</tp:taxon-name-part></tp:taxon-name></italic>, Ng &amp; Trontelj, 1996, <abbrev xmlns:xlink="http://www.w3.org/1999/xlink" content-type="institution" xlink:title="Medical College of Nanchang University, Jiangxi, China" id="ABBRID0E3LBG" xlink:type="simple">NCU MCP</abbrev> 195501, 20.1 × 16.3 mm.</p></caption><graphic xmlns:xlink="http://www.w3.org/1999/xlink" xlink:href="zookeys-873-009-g007.jpg" position="float" orientation="portrait" xlink:type="simple" id="oo_328929.jpg"><uri content-type="original_file" xlink:type="simple">https://binary.pensoft.net/fig/328929</uri></graphic></fig></tp:treatment-sec><tp:treatment-sec><!--Section generated to contain objects referenced in tp:taxon-treatment.--><fig id="F8" position="float" orientation="portrait"><object-id xmlns:xlink="http://www.w3.org/1999/xlink" content-type="doi" xlink:type="simple">10.3897/zookeys.873.36702.figure8</object-id><object-id xmlns:xlink="http://www.w3.org/1999/xlink" content-type="arpha" xlink:type="simple">06F82B5A1CF5575BAD1E10E8875BF610</object-id><label>Figure 8.</label><caption><p>A Bayesian inference (<abbrev xmlns:xlink="http://www.w3.org/1999/xlink" xlink:title="Bayesian Inference" id="ABBRID0ENPBG" xlink:type="simple">BI</abbrev>) tree based on 16S rDNA with the sequences and accession numbers from <xref ref-type="bibr" rid="B15">Shih et al. (2009)</xref> with some additional species from Guizhou. The species collected from the type locality and its surroundings are highlighted in grey. The probability values at the nodes represent support values for <abbrev xmlns:xlink="http://www.w3.org/1999/xlink" xlink:title="Bayesian Inference" id="ABBRID0EVPBG" xlink:type="simple">BI</abbrev> and maximum likelihood (<abbrev xmlns:xlink="http://www.w3.org/1999/xlink" xlink:title="Maximum Likelihood" id="ABBRID0EZPBG" xlink:type="simple">ML</abbrev>). Only values &gt; 50% are displayed.</p></caption><graphic xmlns:xlink="http://www.w3.org/1999/xlink" xlink:href="zookeys-873-009-g008.jpg" position="float" orientation="portrait" xlink:type="simple" id="oo_328930.jpg"><uri content-type="original_file" xlink:type="simple">https://binary.pensoft.net/fig/328930</uri></graphic></fig><table-wrap id="T2" position="float" orientation="portrait"><label>Table 2.</label><caption><p>Differences between <italic><tp:taxon-name><tp:taxon-name-part taxon-name-part-type="genus" reg="Mediapotamon">Mediapotamon</tp:taxon-name-part> <tp:taxon-name-part taxon-name-part-type="species" reg="liboense">liboense</tp:taxon-name-part></tp:taxon-name></italic> sp. nov., <italic><tp:taxon-name><tp:taxon-name-part taxon-name-part-type="genus" reg="Mediapotamon">M.</tp:taxon-name-part> <tp:taxon-name-part taxon-name-part-type="species" reg="angustipedum">angustipedum</tp:taxon-name-part></tp:taxon-name></italic> (Dai &amp; Song, 1982), <italic><tp:taxon-name><tp:taxon-name-part taxon-name-part-type="genus" reg="Mediapotamon">M.</tp:taxon-name-part> <tp:taxon-name-part taxon-name-part-type="species" reg="leishanense">leishanense</tp:taxon-name-part></tp:taxon-name></italic> Dai, 1995 and <italic><tp:taxon-name><tp:taxon-name-part taxon-name-part-type="genus" reg="Daipotamon">Daipotamon</tp:taxon-name-part> <tp:taxon-name-part taxon-name-part-type="species" reg="minos">minos</tp:taxon-name-part></tp:taxon-name></italic>, Ng &amp; Trontelj, 1996.</p></caption><table id="TID0ES2AG" rules="all"><tbody><tr><th rowspan="1" colspan="1">Character/ Species</th><th rowspan="1" colspan="1"><italic><tp:taxon-name><tp:taxon-name-part taxon-name-part-type="genus" reg="Mediapotamon">M.</tp:taxon-name-part> <tp:taxon-name-part taxon-name-part-type="species" reg="liboense">liboense</tp:taxon-name-part></tp:taxon-name></italic> sp. nov.</th><th rowspan="1" colspan="1">
                <italic><tp:taxon-name><tp:taxon-name-part taxon-name-part-type="genus" reg="Mediapotamon">M.</tp:taxon-name-part> <tp:taxon-name-part taxon-name-part-type="species" reg="angustipedum">angustipedum</tp:taxon-name-part></tp:taxon-name></italic>
              </th><th rowspan="1" colspan="1">
                <italic><tp:taxon-name><tp:taxon-name-part taxon-name-part-type="genus" reg="Mediapotamon">M.</tp:taxon-name-part> <tp:taxon-name-part taxon-name-part-type="species" reg="leishanense">leishanense</tp:taxon-name-part></tp:taxon-name></italic>
              </th><th rowspan="1" colspan="1">
                <italic><tp:taxon-name><tp:taxon-name-part taxon-name-part-type="genus" reg="Daipotamon">Daipotamon</tp:taxon-name-part> <tp:taxon-name-part taxon-name-part-type="species" reg="minos">minos</tp:taxon-name-part></tp:taxon-name></italic>
              </th></tr><tr><td rowspan="1" colspan="1">Carapace</td><td rowspan="1" colspan="1">Flat, cervical groove indistinct</td><td rowspan="1" colspan="1">Swollen, cervical groove indistinct</td><td rowspan="1" colspan="1">Flat, cervical groove distinct</td><td rowspan="1" colspan="1">Slightly swollen, cervical groove distinct</td></tr><tr><td rowspan="1" colspan="1">Epibranchial tooth</td><td rowspan="1" colspan="1">Sharp, distinct</td><td rowspan="1" colspan="1">Sharp, distinct</td><td rowspan="1" colspan="1">Blunt, indistinct</td><td rowspan="1" colspan="1">Blunt, indistinct</td></tr><tr><td rowspan="1" colspan="1">Anterolateral margin</td><td rowspan="1" colspan="1">Lined with scattered granules</td><td rowspan="1" colspan="1">Lined with numerous inseparable granules</td><td rowspan="1" colspan="1">Lined with numerous inseparable granules</td><td rowspan="1" colspan="1">Lined with numerous inseparable granules</td></tr><tr><td rowspan="1" colspan="1">Shape of male telson</td><td rowspan="1" colspan="1">Narrow triangular</td><td rowspan="1" colspan="1">Broad triangular</td><td rowspan="1" colspan="1">Broad triangular</td><td rowspan="1" colspan="1">Tongue-shape</td></tr><tr><td rowspan="1" colspan="1">
                <abbrev xmlns:xlink="http://www.w3.org/1999/xlink" xlink:title="first gonopod" id="ABBRID0EXZBG" xlink:type="simple">G1</abbrev>
                <italic>in situ</italic>
              </td><td rowspan="1" colspan="1">Reaching pleonal locking tubercle</td><td rowspan="1" colspan="1">Reaching pleonal locking tubercle</td><td rowspan="1" colspan="1">Reaching pleonal locking tubercle</td><td rowspan="1" colspan="1">Not reaching pleonal locking tubercle</td></tr><tr><td rowspan="1" colspan="1">Shape of <abbrev xmlns:xlink="http://www.w3.org/1999/xlink" xlink:title="first gonopod" id="ABBRID0EN1BG" xlink:type="simple">G1</abbrev></td><td rowspan="1" colspan="1">Slender, terminal segment obviously bent with constant diameter</td><td rowspan="1" colspan="1">Very slender, terminal segment straight and gradually narrowing</td><td rowspan="1" colspan="1">Very slender, terminal segment obviously bent and gradually narrowing</td><td rowspan="1" colspan="1">Stout, terminal segment slightly bent with constant diameter</td></tr><tr><td rowspan="1" colspan="1">Female vulvae</td><td rowspan="1" colspan="1">Large-sized, not reaching sternites 5/6 in situ</td><td rowspan="1" colspan="1">Medium-sized, reaching sternites 5/6 in situ</td><td rowspan="1" colspan="1">Large-sized, reaching sternites 5/6 in situ</td><td rowspan="1" colspan="1">Medium-sized, not reaching sternites 5/6 in situ</td></tr></tbody></table></table-wrap></tp:treatment-sec><ref-list><ref id="B15"><mixed-citation xmlns:xlink="http://www.w3.org/1999/xlink" xlink:type="simple"><person-group><name name-style="western"><surname>Shih</surname><given-names>HT</given-names></name><name name-style="western"><surname>Darren</surname><given-names>CJY</given-names></name><name name-style="western"><surname>Ng</surname><given-names>PKL</given-names></name></person-group> (<year>2009</year>) <article-title>The collision of the Indian plate with Asia: molecular evidence for its impact on the phylogeny of freshwater crabs (<tp:taxon-name><tp:taxon-name-part taxon-name-part-type="infraorder">Brachyura</tp:taxon-name-part></tp:taxon-name>: <tp:taxon-name><tp:taxon-name-part taxon-name-part-type="family">Potamidae</tp:taxon-name-part></tp:taxon-name>).</article-title><source>Journal of Biogeography</source><volume>36</volume>: <fpage>703</fpage>–<lpage>719</lpage>. <ext-link xlink:type="simple" ext-link-type="doi" xlink:href="10.1111/j.1365-2699.2008.02024.x">https://doi.org/10.1111/j.1365-2699.2008.02024.x</ext-link></mixed-citation></ref><ref id="B18"><mixed-citation xmlns:xlink="http://www.w3.org/1999/xlink" xlink:type="simple"><person-group><name name-style="western"><surname>Türkay</surname><given-names>M</given-names></name><name name-style="western"><surname>Dai</surname><given-names>AY</given-names></name></person-group> (<year>1997</year>) <article-title>Review of the Chinese freshwater crabs previously placed in the genus <italic><tp:taxon-name><tp:taxon-name-part taxon-name-part-type="genus">Malayopotamon</tp:taxon-name-part></tp:taxon-name></italic> Bott, 1968 (<tp:taxon-name><tp:taxon-name-part taxon-name-part-type="subphylum">Crustacea</tp:taxon-name-part></tp:taxon-name>: <tp:taxon-name><tp:taxon-name-part taxon-name-part-type="order">Decapoda</tp:taxon-name-part></tp:taxon-name>: <tp:taxon-name><tp:taxon-name-part taxon-name-part-type="infraorder">Brachyura</tp:taxon-name-part></tp:taxon-name>: <tp:taxon-name><tp:taxon-name-part taxon-name-part-type="family">Potamidae</tp:taxon-name-part></tp:taxon-name>).</article-title><source>Raffles Bulletin of Zoology</source><volume>45</volume>(<issue>2</issue>): <fpage>189</fpage>–<lpage>207</lpage>.</mixed-citation></ref></ref-list></tp:taxon-treatment>
